# Supplementary material for: Transient Expression of Hen Egg White Lysozyme (EWL) in Nicotiana benthamiana Influences Plant Pathogen Infection
Source: Life (Basel). 2025 Apr 14;15(4):642. doi: 10.3390/life15040642 (PMC12028522; doi:10.3390/life15040642)
Supplement: Supplementary file 1 [file life-15-00642-s001.zip]

Archive with 3 entries (3 files):
- life-3544639-supplementary.pdf
- Table S3.pdf
- ~$File1.xlsx
